# Supplementary material for: Proteins Structure Models in the Evaluation of Novel Variant (C.472_477del) in the MOCS2 Gene
Source: Diagnostics (Basel). 2020 Oct 14;10(10):821. doi: 10.3390/diagnostics10100821 (PMC7602273; doi:10.3390/diagnostics10100821)
Supplement: Supplementary file 1 [file diagnostics-10-00821-s001.zip]

Archive with 6 entries (5 files):
- suppl/
- __MACOSX/._suppl
- suppl/Table S1 - SNP analysis.doc-alias
- __MACOSX/suppl/._Table S1 - SNP analysis.doc-alias
- suppl/Figure S1- Sanger result-alias
- __MACOSX/suppl/._Figure S1- Sanger result-alias
